# Supplementary material for: DEAD-box ATPase Dbp2 is the key enzyme in an mRNP assembly checkpoint at the 3’-end of genes and involved in the recycling of cleavage factors
Source: Nat Commun. 2024 Aug 9;15:6829. doi: 10.1038/s41467-024-51035-z (PMC11315920; doi:10.1038/s41467-024-51035-z)
Supplement: Supplementary file 4 — Supplementary Data 1-5 [file 41467_2024_51035_MOESM4_ESM.xlsx]

## Sheet: SupplData1_strains
Supplementary Data 1: Strains
Strain	Name	Genotype	Construction / Source	Reference
YP144	wild type	h+ leu1-32 ura4D18 ade6-M216		Lemieux et al., 2011
YPCK426	wild type	h+ leu1-32 ura4D18 ade6-M216	cross YP144
YPCK100	Dbp2-HTP	h+ leu1-32 ura4D1 ade6-M2 dbp2::dbp2-(his6-TEV-protein A):kanMX6	YP144 was transformed with dbp2-HTP:kanMX6 generated by two-step PCR using oligos #41/44/45/43 on pBS1479-HTP-KanMX6 (Kilchert et al., 2015)	This study
YPCK172	Srp2-HTP	h+ leu1-32 ura4D1 ade6-M2 srp2::srp2-(his6-TEV-protein A):kanMX6	YP144 was transformed with srp2-HTP:kanMX6 generated by two-step PCR using oligos #363-366 on pBS1479-HTP-KanMX6 (Kilchert et al., 2015)	This study
FY14996	Dbp2-GFP	h90 ade6-216 leu1-32 lys1-131 ura4-D18 dbp2::dbp2-GFP-HA:KanR	via NBRP Japan	Hayashi et al., 2009
YPCK111	Dbp2-GFP	h+ ade6-216 leu1-32 ura4-D18 dbp2::dbp2-GFP-HA:KanR	cross FY14996	This study
YPCK424	Dbp2-GFP	h- ade6-216 leu1-32 ura4-D18 dbp2::dbp2-GFP-HA:KanR	cross YPCK111	This study
CK625	Msi2-AID	leu1-32 ura4-D18 ade6-M216 msi2::msi2-3xsAID:kanMX	YPCK426 was transformed with msi2-3xsAID:kanMX6 generated by two-step-PCR using oligos #1039-1042 on pFA6a-kanMX6-3xsAID	This study
CK645	Msi2-AID Dbp2-GFP	leu1-32 ura4-D18 ade6-M216 msi2::msi2-3xsAID:kanMX dbp2::dbp2-GFP-HA:KanR	cross YPCK625 x YPCK424	This study
YPCK801	Pcf11-AID	leu1-32 ura4-D18 ade6-M216 pcf11::pcf11-3xsAID:kanMX	YPCK426 was transformed with pcf11-3xsAID:kanMX6 generated by two-step-PCR using oligos #1095/1205//1206/1098 on pFA6a-kanMX6-3xsAID	This study
YPCK808	Pcf11-AID Dbp2-GFP	h? leu1-32 ura4-D18 ade6-M216 pcf11::pcf11-3xsAID:kanMX dbp2::dbp2-GFP-HA:KanR	cross YPCK801 x YOCK424	This study
YPCK622	Rna15-AID	leu1-32 ura4-D18 ade6-M216 rna15::rna15-3xsAID:kanMX	YPCK426A was transformed with rna15-3xsAID::kanMX made by two-step-PCR using oligos #1050-1053 on pFA6a-kanMX6-3xsAID	This study
YPCK637	Rna15-AID pEASY	leu1-32 ura4-D18 ade6-M216 rna15::rna15-3xsAID:kanMX ura4::pEASY	YPCK622 transformed with NotI-linearized plasmid BCK81	This study
YPCK803	Rna15-AID Dbp2-GFP pEASY	leu1-32 ura4-D18 ade6-M216 rna15::rna15-3xsAID::anMX ura4::pEASY dbp2::dbp2-GFP-HA:KanR	cross YPCK637 x 424	This study
FY23618	Red1-tdTomato	h- leu1-32 uraD18 ade6-M210 red1::red1-tdTomato:kanR	via NBRP Japan	Sugiyama & Sugioka-Sugiyama, 2011
FY23603	Red1-tdTomato Mtl1-GFP	h90 leu1-32 ura4-D18 ade6-M216 red1::red1-tdTomato:hphMX4 mtl1::mtl1-GFP:kanR	via NBRP Japan	Sugiyama & Sugioka-Sugiyama, 2011
YPCK555	Red1-tdTomato	h- leu1-32 uraD18 ade6-M210 red1::red1-tdTomato:hphMX	cross YFY23603	This study
YPCK447	Red1-tdTomato	h+ leu1-32 uraD18 ade6-M210 red1::red1-tdTomato:kanR	cross FY23618	This study
YPCK340	Red1-tdTomato Dbp2-GFP	h? leu1-32 uraD18 ade6-M210 red1::red1-tdTomato:kanR dbp2::dbp2-GFP-HA:KanR	cross FY23618 x YPCK111	This study
YPCK4 (FY23507)	Red1-tdTomato Rrp6-GFP	h90 leu1-32 ura4-D18 ade6-M216 red1::red1-tdTomato:kanR rrp6::rrp6-GFP:kanR	via NBRP Japan	Sugiyama & Sugioka-Sugiyama, 2011
YPCK5 (FY23513)	Red1-tdTomato Pab2-GFP	h90 leu1-32 ura4-D18 ade6-M216 red1::red1-tdTomato:kanR pab2::pab2-GFP:kanR	via NBRP Japan	Sugiyama & Sugioka-Sugiyama, 2011
YPCK618	Rna15-GFP	leu1-32 ura4-D18 ade6-M216 rna15::rna15-GFP:kanMX	YPCK426A was transformed with rna15-GFP::kanMX made by two-step-PCR using oligos #1050-1053 on TOPO-L3/L6-rrp6-GFP (BCK9)	This study
YPCK662	Rna15-GFP Red1-tdTomato	h? leu1-32 ura4-D18 ade6-M216 rna15::rna15-GFP:kanMX red1::red1-tdTomato:hphMX	cross YPCK618 x 555	This study
YPCK621	Msi2-GFP	h+ leu1-32 ura4-D18 ade6-M216 msi2::msi2-GFP:kanMX	YPCK426 transformed with msi2-GFP:kanMX generated by two-step-PCR using oligos #1039-1042 on TOPO-L3/L6-rrp6-GFP (BCK9)	This study
YPCK636	Msi2-GFP	h- leu1-32 ura4-D18 ade6-M216 msi2::msi2-GFP:kanMX	cross YPCK621	This study
PCK664	Msi2-GFP Red1-tdTomato	leu1-32 ura4-D18 ade6-M216 msi2::msi2-GFP:kanMX red1::red1-tdTomato:hphMX	cross YPCK621 x YPCK555	This study
YPCK476	Dbp2-GFP Pab2-tdTomato	h+ ade6-216 leu1-32 ura4-D18 dbp2::dbp2-GFP-HA:KanR pab2::pab2-tdTomato:hphMX4	YPCK111 transformed with pab2-tdTomato:hygMX generated by two-step PCR using oligos #333/814/815/336 on FY23603 genomic DNA	This study
FY23522	Rhn1-tdTomato Pcf11-GFP	h90 leu1-32 ura4-D18 ade6-M210 rhn1::rhn1-tdTomato:hphMX pcf11::pcf11-GFP:kanR	via NBRP Japan	Sugiyama et al., 2012
YPCK610	Pcf11-GFP	h- leu1-32 ura4-D18 ade6-M216/210? his3Δ::1 pcf11::pcf11-GFP:kanR	cross FY23522	This study
YPCK799	Pcf11-GFP NLS-BFP	h- leu1-32 ura4-D18 ade6-M216/210 his3D::1 pcf11::pcf11-GFP:kanMX C::pHBCA11-NLS-mTagBFP2-NLS	CK610 was transformed with ApaI-linearized BCK96	This study
YPCK633	Rna15-GFP	h- leu1-32 ura4-D18 ade6-M216 rna15::rna15-GFP:kanMX	cross YPCK618	This study
YPCK652	Rna15-GFP NLS-BFP	h+ leu1-32 ura4-D18 ade6-M216 rna15::rna15-GFP:kanMX C::pHBCA11-NLS-mTagBFP2-NLS	YPCK618 was transformed with ApaI-linearized BCK96	This study
YP187	cdk9as-TAP	h- ura4-D18 cdk9::natMX:cdk9as-TAP:kanMX leu1-32 ade6-210		Coudreuse et al., 2010
YPCK806	cdk9as-TAP Pcf11-GFP	h? leu1-32 ura4-D18 ade6-M216/210 his3D::1 pcf11::pcf11-GFP:kanMX cdk9::natMX:cdk9as-TAP:kanMX	cross LV187 x CK610	This study
YPCK807	cdk9as-TAP Rna15-GFP	h? leu1-32 ura4-D18 ade6-M216/210 his3D::1 rna15::rna15-GFP:kanMX cdk9::natMX:cdk9as-TAP:kanMX	cross LV187 x CK633	This study
YPCK554	Mtl1-GFP	h+ leu1-32 ura4-D18 ade6-M216 mtl1::mtl1-GFP:kanMX	cross FY23603	This study
YP805	Dbp2-myc	h+ leu1-32 ura4D18 ade6-M216 dbp2::dbp2-3myc:kanMX	YP144 transformed with dbp2-3myc:KanMX generated by 2-step-PCR using oligos #41/5315/45/43 on pYM4 (Knop et al., 1999)	This study
YP510	P.nmt-seb1	h+ ura4-294 leu1-32 ade6-M210 seb1::ura4:P.nmt1-seb1-FLAG:NatMX		Wittmann et al., 2017
YP818	P.nmt-dbp2-myc	h+ leu1-32 ura4D18 ade6-M216 his3-D1 dbp2::ura4:P.nmt1-dbp2-3myc:kanMX	YP805 transformed with ura4:P.nmt1-dbp2 generated with oligos #5381/5087//5088/3516 on YP510 genomic DNA	This study
YP748	P.nmt-dbp2	h+ leu1-32 ura4D18 ade6-M216 his3-D1 dbp2::ura4:P.nmt1-dbp2	YP144 transformed with ura4:P.nmt1-dbp2 generated with oligos #5381/5087//5088/3516 on YP510 genomic DNA	This study
YPCK602	P.nmt-dbp2	h- leu1-32 ura4D18 ade6-M216 his3-D1 dbp2::ura4:P.nmt1-dbp2	cross YP748	This study
YP787	P.nmt-dbp2 + dbp2-FLAG	h+ ura4D18 ade6-M216 dbp2::ura4:P.nmt1-dbp2 leu1-32::P.dbp2-dbp2-FLAG:leu1_x001D__x001D_	YP748 transformed with pDUAL-dbp2-FLAG linearized with NotI-HF	This study
SP253	red1Δ	h90 ade6-210 leu1-32 ura4D::18 red1Δ::kanMX_x001D__x001D_	via NBRP Japan	Sugiyama & Sugioka-Sugiyama, 2011
YPCK606	P.nmt-dbp2 red1Δ	h+ leu1-32 ura4-D18 ade6-M216/210 his3Δ::1 dbp2::ura4:P.nmt1-dbp2 red1Δ::kanMX	cross YP748 x SP253	This study
YPCK514	Dbp2-GFP red1Δ	h- ade6-216 leu1-32 lys1-131 ura4-D18 dbp2::dbp2-GFP-HA-KanR red1Δ::kanMX	cross YPCK424 x SP253	This study
FBY107	pab2Δ	h- leu1-32 ura4D18 ade6-M216 his3Δ::1 pab2Δ::kanMX_x001D_		Lemieux et al., 2011
YPCK609	P.nmt-dbp2 pab2Δ	h? leu1-32 ura4-D18 ade6-M216/210 his3Δ::1 dbp2::ura4:P.nmt1-dbp2 pab2Δ::kanMX	cross YP748 x FBY107	This study
FY23936	iss10Δ	h+ ade6-210 leu1-32 ura4D18 iss10Δ:kanMX_x001D__x001D_	via NBRP Japan	Chen et al., 2014
YPCK607	P.nmt-dbp2 iss10Δ	h? leu1-32 ura4-D18 ade6-M216/210? his3Δ::1? dbp2::ura4:P.nmt1-dbp2 iss10Δ::kanMX	cross YP748 x FY23936 (via h-)	This study
YPCK439	Dbp2-GFP iss10Δ	h? ade6-216 leu1-32 lys1-131 ura4-D18 dbp2::dbp2-GFP-HA-KanR iss10Δ::kanMX_x001D_	cross YPCK424 x FY23936	This study
YPCK604	P.nmt-dbp2 Pcf11-GFP	h- leu1-32 ura4-D18 ade6-M216/210? his3Δ::1 dbp2::ura4:P.nmt1-dbp2 pcf11::pcf11-GFP:kanR	cross CK602 x FY23522	This study
YPCK629	P.nmt-dbp2 Rna15-GFP	h? leu1-32 ura4-D18 ade6-M216 rna15::rna15-GFP:kanMX dbp2::ura4:P.nmt1-dbp2	cross YPCK602 x 618	This study
YPCK649	Pcf11-GFP Red1-tdTomato	h? leu1-32 ura4-D18 ade6-M216/210? his3Δ::1 pcf11::pcf11-GFP:kanR red1::red1-tdTomato:kanR	cross YPCK604 x 447	This study
YPCK648	P.nmt-dbp2 Pcf11-GFP Red1-tdTomato	h? leu1-32 ura4-D18 ade6-M216/210? his3Δ::1 dbp2::ura4:P.nmt1-dbp2 pcf11::pcf11-GFP:kanR red1::red1-tdTomato:kanR	cross YPCK604 x 447	This study
YPCK502	Rpb9-iRFP	h- 1L::Padh1-SynPCB2.1::bsd rpb9::rpb9-iRFP:kanR	via NBRP Japan	Sakai et al., 2021
YPCK809	Pcf11-GFP Rpb9-iRFP	h? leu1-32 ura4-D18 ade6-M216/210 his3D::1 pcf11::pcf11-GFP:kanMX 1L::Padh1-SynPCB2.1:bsd rpb9::rpb9-iRFP:kanMX	cross CK502 x 648	This study
YPCK810	P.nmt-dbp2 Pcf11-GFP Rpb9-iRFP	h? leu1-32 ura4-D18 ade6-M216/210 his3D::1 pcf11::pcf11-GFP:kanMX 1L::Padh1-SynPCB2.1:bsd rpb9::rpb9-iRFP:kanMX dbp2::ura4:P.nmt-dbp2	cross CK502 x 648	This study
YPCK636	Msi2-GFP	h- leu1-32 ura4-D18 ade6-M216 msi2::msi2-GFP:kanMX	cross YPCK621	This study
YPCK632	P.nmt-dbp2 Msi2-GFP	h? leu1-32 ura4-D18 ade6-M216 msi2::msi2-GFP:kanMX dbp2::ura4:P.nmt1-dbp2	cross YPCK621 x 602	This study
BY4741	Saccharomyces cerevisiae spike-in	met15Δ0 ura3-0 leu2-0 his3-1 MATa

## Sheet: SupplData2_oligos
Supplementary Data 2: Oligos
Oligo #	Name	Sequence	Use
41	dbp2-ex3F	AAGCCAAGCAGGACATTGAT	strain construction
44	dbp2-L4-pFA	ttaattaacccggggatccgCCAACGTGAACGCGCAAGGGGGGCAGAATTACT	strain construction
5315	dbp2-pYM4-L4	GTCGACCTGCAGCGTACccaacgtgaacgcgcaaggggggcagaattact	strain construction
45	dbp2-L5-pFA	cgagctcgaattcatcgatGTTCAGTAACCGCTTTCGTAGA	strain construction
43	dbp2-RT-R	TTTCAAGCCTCTTCGCTCTT	strain construction
363	srp2-L3	CTTATCGTCCCGGCAGAGAT	strain construction
364	srp2-L4-pFA	ttaattaacccggggatccgCCATTCAGCAGCGACCTGTCCTTCAGCGCTACCGTTACCTACATCAG	strain construction
365	srp2-L5-pFa	cgagctcgaattcatcgatTCCTGTCATATGTCTGTGGTCT	strain construction
366	srp2-L6	CCGCTTGCGCTCATTATGAA	strain construction
1039	msi2-L3	CGAAAATGAGTCCGCCGTAG	strain construction
1040	msi2-L4-pFA	ttaattaacccggggatccgTCGACGATATGGATGGAAGCTGTGCCC	strain construction
1041	msi2-L5-pFA	cgagctcgaattcatcgatAAATATGTTTTAAATTATGAAAATGGACAGTC	strain construction
1042	msi2-L6	CTTGCCCTTTACCTCGTGTG	strain construction
38	dbp2-promF	CCATAGAATTGATTGTTTTTAGCTCTTTAG	strain construction
5087	dbp2-nmt4	gtcatagctgtttcctgtgtgaaCTGCCCGGCTAACTGTTAAG	strain construction
5088	dbp2-nmt5	acttatagtcgctttgttaactcgaCGCCTTACCGCCTGTTAATT	strain construction
40	dbp2-ex2R	ACCAGAACCCGTAGCTGAAA	strain construction
333	pab2-L3	AATGGATCGATGTTGCATGA	strain construction
814	pab2-L4-pFA	TTAATTAACCCGGGGATCCGATACGGAGCGAAACCACG	strain construction
815	pab2-L5-pFA	CGAGCTCGAATTCATCGATTCGCTTTGATGACTTGAAAAA	strain construction
336	pab2-L6	GAATTGAAGGGTCGGTGAAT	strain construction
5086	SphI-dbp2-promF	AGGgcatgcCCATAGAATTGATTGTTTTTAGCTCTTTAG	plasmid construction
5125	dbp2-flag-BamHI-R	TACggatccTCACTTATCATCGTCGTCCTTGTAGTCagaaccaccaccaccCCAACGTGAACGCGCAAGGGGGGCAGAATTACT	plasmid construction
1039	msi2-L3	CGAAAATGAGTCCGCCGTAG	strain construction
1040	msi2-L4-pFA	ttaattaacccggggatccgTCGACGATATGGATGGAAGCTGTGCCC	strain construction
1041	msi2-L5-pFA	cgagctcgaattcatcgatAAATATGTTTTAAATTATGAAAATGGACAGTC	strain construction
1042	mis2-L6	CTTGCCCTTTACCTCGTGTG	strain construction
32	rrp6-L3	GAACCTTCGGAAGCTTCAACT	strain construction/plasmid construction
33	rrp6-L4-pFA	ttaattaacccggggatccgATAAGATGTACTCTTCCCGTCTGAAACCT	strain construction
34	rrp6-L5-pFA	cgagctcgaattcatcgatAGGAAGGTTTCAGACGGGAA	strain construction
35	rrp6-L6	ATGCTGATGTAAGGCCAACC	strain construction/plasmid construction
1095	pcf11-L3	CGCTGTTGGTTTGTGATGGA	strain construction
1205	pcf11-L4-pFA	ttaattaacccggggatccgCTTGCTTTCTTGTTTAATAACTTTAGAAGACATTGAATCCATTGA	strain construction
1206	pcf11-L5-pFA	cgagctcgaattcatcgatTCTCGAGCTTTCGGATTTTAGC	strain construction
1098	pcf11-L6	AGAAGGGTAAATGGGCTGCT	strain construction
1050	rna15-L3	AGCTTATAATCCCGCTCCCC	strain construction
1051	rna15-L4-pFA	ttaattaacccggggatccgTTTACTCTCCGTTTTGTAACTACTAGGCAATGCTTG	strain construction
1052	rna15-L5-pFA	cgagctcgaattcatcgatTGGTTGCACTTGTACTTCTGT	strain construction
1053	rna15-L6	ATGTCCGGGAGTTTCGAGTT	strain construction
5856	rpl2501-ORF-F	GCCCAAGTATGCTCGCAAG	Northern probe (ORF), ivT
5857	rpl2501-ORF-R-T7	TAATACGACTCACTATAGGGAGGTGCCACCAACAATAGCCTT	Northern probe (ORF), ivT
1209	rpl2501-3pr-F	acagtgagagtagcgtgaatga	Northern probe (3'), ivT
1210	rpl2501-3pr-R-T7	taatacgactcactatagggAGATGAAAACTCCTTTGCATTTTATTT	Northern probe (3'), ivT
5854	tma19-ORF-F	AACCCTGCCCTAAACTGTGA	Northern probe (ORF), ivT
5855	tma19-ORF-R-T7	TAATACGACTCACTATAGGGAGACGAGCCTTGATAGCCTTCA	Northern probe (ORF), ivT
5840	rpl1001-ORF-F	TTGCCTCATCCTGTGTGACT	Northern probe (ORF), ivT
5841	rpl1001-ORF-R-T7	TAATACGACTCACTATAGGGAGCGGTTTGCAATCTATCGGCA	Northern probe (ORF), ivT
5846	asl1-ORF-F	TGGTGCTTCAACGGCTTTAC	Northern probe (ORF), ivT
5847	asl1-ORF-R-T7	TAATACGACTCACTATAGGGAGACAGAGGAAACGACAGCTGA	Northern probe (ORF), ivT
1171	PAT-TVN-2	GCGAGCTCCGCGGCCGCGTTTTTTTTTTTTVN	anchored TVN primer for reverse transcription; Jänicke et al., 2012
1204	Universal_pr_2	GCGAGCTCCGCGGCCGCG	universal PCR primer, reverse; Jänicke et al., 2012
1151	rpl2501-3prF	TGCTCTTGATGTTGCTAACCG	gene-specific forward primer, PCR

## Sheet: SupplData3_plasmids
Supplementary Data 3: Plasmids
Plasmid #	Name	Description	Construction	Reference
LV3879	pBS1479-HTP-KanMX6	for C-terminal tagging with His6-TEV-Protein A in S. pombe using KanMX marker, Amp resistance, pUC ori		Kilchert et al., 2015
LV2700	pYM4	for C-terminal tagging with 3xMyc tag, kanMX6, f1+ ori, AmpR		Knop et al., 1999
LV3842	pDUAL	plasmid for episomal maintenance or chromosomal integration; ura4+, leu1 (5' and 3', flanking ura4), AmpR		Matsuyama et al., 2004
LV4117	pDUAL-Dbp2-FLAG	pDUAL with Dbp2-FLAG insert for ectopic expression of Dbp2 in S. pombe under control of endogenous promoter; AmpR, 5' leu1/3'leu1 marker; ura4 marker; integrate into leu1 locus after digestion with Not1	P.dbp2-dbp2-FLAG was amplified using oligos #5086/5125 on genomic DNA, digested with SphI/BamHI and ligated into SphI/BamHI-restricted pDUAL (Matsuyama et al., 2004)	This study
CK80	pFA6a-kanMX6-3xsAID	C-terminal tagging with three tandem copies of 36-amino-acid sequence of the Arabidopsis IAA17 protein as auxin-inducible degron; kanMX, AmpR		Zhang et al., 2022
CK81	pEASY-ura4	integration vector for ura4-D18 strains		Zhang et al., 2022
CK91	pSKI-BSD-1L-A1-M-SynPCB2.1	linearize with ApaI(?) to integrate upstream of mug165 locus (ChrI:: 1508642 to 1509391 - 1507772 to 1508521); bsd, AmpR; carries a phycocyanobilin (PCB) biosynthesis system that produces PCB as a cofactor for iRFP		Sakai et al., 2021
CK96	pHBCA11-NLS-mTagBFP2-NLS	linearize with ApaI for integration into C locus (ChrI:5,516,347-5,256,460); hphMX, AmpR; blue fluorescent nuclear marker; 405nm / 420-450nm		Sakai et al., 2021
CK9	pCRII-TOPO-L3/L6-rrp6-GFP-KanMX	tagging vector for C-terminal GFP::kanMX cassette, compatible with standard L4-pFA/L5-pFA primers	rrp6-GFP-kanMX amplified from YP85 with oligos #32/35 integrated in to pCRII blunt TOPO	This study

## Sheet: SupplData4_antibodies
Supplementary Data 4: Antibodies
antibody	company	order #	clone	lot #	dilution
anti-Rpb1	Millipore	05-952	8WG16	3936332	1:160 (ChIP)
anti-RNA polymerase II CTD repeat YSPTSPS (phospho S2)	Abcam	ab252855	clone 3E10	multiple	1:1000 (IF)
Alexa Fluor 594 goat anti-rat	Jackson ImmunoResearch	112-585-003		158704	1:400 (IF)
anti-c-Myc-HRP	biomol	NSJ-F52056	clone 9E10	B1319	1:1000 (WB)
anti-GFP from mouse IgG1κ	Sigma (Roche)	11814460001	7.1 / 13.1	70378300	1:1000 (WB)
anti-GAPDH	biomol	MM-0163-P	GA1R	16312309112-P	1:1000 (WB)
anti-mini-AID-tag mAb, IgG2aκ, mouse monoclonal	Biozol	MBL-M214-3	clone 1E4	lot 060	1:1000 (WB)
goat anti-mouse HRP	Sigma	A2304		019M4758V	1:10000 (WB)

## Sheet: SupplData5_MaxQuantparameter
Supplementary Data 5: Parameters used for MS data analysis with MaxQuant
Parameter	Value
Version	2.0.3.0
Include contaminants	TRUE
PSM FDR	0.01
PSM FDR Crosslink	0.01
Protein FDR	0.01
Site FDR	0.01
Use Normalized Ratios For Occupancy	TRUE
Min. peptide Length	7
Min. score for unmodified peptides	0
Min. score for modified peptides	40
Min. delta score for unmodified peptides	0
Min. delta score for modified peptides	6
Min. unique peptides	0
Min. razor peptides	1
Min. peptides	1
Use only unmodified peptides and	TRUE
Modifications included in protein quantification	Oxidation (M);Deamidation (NQ)
Peptides used for protein quantification	Razor
Discard unmodified counterpart peptides	TRUE
Label min. ratio count	1
Use delta score	FALSE
iBAQ	FALSE
iBAQ log fit	FALSE
Match between runs	FALSE
Find dependent peptides	FALSE
Decoy mode	revert
Include contaminants	TRUE
Advanced ratios	TRUE
Fixed andromeda index folder
Combined folder location
Second peptides	TRUE
Stabilize large LFQ ratios	TRUE
Separate LFQ in parameter groups	FALSE
Require MS/MS for LFQ comparisons	TRUE
Calculate peak properties	FALSE
Main search max. combinations	200
Advanced site intensities	TRUE
Write msScans table	FALSE
Write msmsScans table	TRUE
Write ms3Scans table	TRUE
Write allPeptides table	TRUE
Write mzRange table	TRUE
Write DIA fragments table	FALSE
Write DIA fragments quant table	FALSE
Write pasefMsmsScans table	TRUE
Write accumulatedMsmsScans table	TRUE
Max. peptide mass [Da]	4600
Min. peptide length for unspecific search	8
Max. peptide length for unspecific search	25
Razor protein FDR	TRUE
Disable MD5	FALSE
Max mods in site table	3
Match unidentified features	FALSE
Epsilon score for mutations
Evaluate variant peptides separately	TRUE
Variation mode	None
MS/MS tol. (FTMS)	20 ppm
Top MS/MS peaks per Da interval. (FTMS)	12
Da interval. (FTMS)	100
MS/MS deisotoping (FTMS)	TRUE
MS/MS deisotoping tolerance (FTMS)	7
MS/MS deisotoping tolerance unit (FTMS)	ppm
MS/MS higher charges (FTMS)	TRUE
MS/MS water loss (FTMS)	TRUE
MS/MS ammonia loss (FTMS)	TRUE
MS/MS dependent losses (FTMS)	TRUE
MS/MS recalibration (FTMS)	FALSE
MS/MS tol. (ITMS)	0.5 Da
Top MS/MS peaks per Da interval. (ITMS)	8
Da interval. (ITMS)	100
MS/MS deisotoping (ITMS)	FALSE
MS/MS deisotoping tolerance (ITMS)	0.15
MS/MS deisotoping tolerance unit (ITMS)	Da
MS/MS higher charges (ITMS)	TRUE
MS/MS water loss (ITMS)	TRUE
MS/MS ammonia loss (ITMS)	TRUE
MS/MS dependent losses (ITMS)	TRUE
MS/MS recalibration (ITMS)	FALSE
MS/MS tol. (TOF)	40 ppm
Top MS/MS peaks per Da interval. (TOF)	10
Da interval. (TOF)	100
MS/MS deisotoping (TOF)	TRUE
MS/MS deisotoping tolerance (TOF)	0.01
MS/MS deisotoping tolerance unit (TOF)	Da
MS/MS higher charges (TOF)	TRUE
MS/MS water loss (TOF)	TRUE
MS/MS ammonia loss (TOF)	TRUE
MS/MS dependent losses (TOF)	TRUE
MS/MS recalibration (TOF)	FALSE
MS/MS tol. (Unknown)	20 ppm
Top MS/MS peaks per Da interval. (Unknown)	12
Da interval. (Unknown)	100
MS/MS deisotoping (Unknown)	TRUE
MS/MS deisotoping tolerance (Unknown)	7
MS/MS deisotoping tolerance unit (Unknown)	ppm
MS/MS higher charges (Unknown)	TRUE
MS/MS water loss (Unknown)	TRUE
MS/MS ammonia loss (Unknown)	TRUE
MS/MS dependent losses (Unknown)	TRUE
MS/MS recalibration (Unknown)	FALSE
Site tables	Deamidation (NQ)Sites.txt;Oxidation (M)Sites.txt
