# Supplementary material for: DEAD-box ATPase Dbp2 is the key enzyme in an mRNP assembly checkpoint at the 3’-end of genes and involved in the recycling of cleavage factors
Source: Nat Commun. 2024 Aug 9;15:6829. doi: 10.1038/s41467-024-51035-z (PMC11315920; doi:10.1038/s41467-024-51035-z)
Supplement: Supplementary file 5 — Supplementary Software 1 [file 41467_2024_51035_MOESM5_ESM.zip]

Archive with 1 entries (1 files):
- Supplementary_Software_1.ijm
